# Supplementary material for: Influence of surgical and N95 face masks on speech perception and listening effort in noise
Source: PLoS One. 2021 Jul 1;16(7):e0253874. doi: 10.1371/journal.pone.0253874 (PMC8248731; doi:10.1371/journal.pone.0253874)
Supplement: S1 Table — (XLSX) [file pone.0253874.s001.xlsx]

## Sheet: Tabelle1
Speech test in noise (OLSA) SRT [dB SNR]											Pure tone thresholds [dB HL]
	Without mask			Surgical mask			N95 mask				Right					Left
Subject ID	Olnoise female	Olnoise male	ISTS	Olnoise female	Olnoise male	ISTS	Olnoise female	Olnoise male	ISTS		0.5 kHz	1 kHz	2 kHz	4 kHz	4PTA	0.5 kHz	1 kHz	2 kHz	4 kHz	4PTA
1	-9.7	-10.2	-24.7	-10	-8.7	-22	-9.9	-8.2	-21.4		5	5	5	5	5	5	5	0	5	3.75
2	-11.4	-9.7	-20.7	-9.6	-8	-18.1	-9.3	-7.2	-18.9		5	10	5	5	6.25	0	5	5	0	2.5
3	-14.6	-10.8	-24.3	-12.9	-10.6	-21.2	-10.6	-8.4	-20.7		0	5	0	0	1.25	5	5	0	0	2.5
4	-16.3	-13.4	-26.5	-14.2	-11.2	-27.3	-12.9	-10.1	-26.1		0	5	5	5	3.75	0	5	-5	10	2.5
5	-15	-13.9	-26.2	-12.5	-11	-21.5	-12.4	-9.8	-23.1		15	10	5	5	8.75	15	10	5	5	8.75
6	-12.9	-10.6	-20.6	-12.2	-8.3	-17.8	-10.6	-6.8	-16.3		5	10	5	5	6.25	5	10	5	5	6.25
7	-14	-11.2	-20.8	-12.4	-11.2	-19.9	-9.8	-6.5	-19.3		10	10	0	15	8.75	5	10	5	5	6.25
8	-16.9	-13.3	-25.6	-13.6	-9.9	-24	-11.1	-10.8	-20.7		5	10	0	0	3.75	5	15	0	0	5
9	-14.2	-13.3	-28	-14.4	-14.1	-27.5	-10.7	-9.6	-25		10	10	5	10	8.75	10	10	5	5	7.5
10	-12.8	-10.1	-18.7	-9.7	-8.8	-17.4	-8.7	-7.3	-17.5		5	10	5	10	7.5	5	5	0	5	3.75
11	-12.3	-10.1	-24.5	-12.1	-7.7	-19.7	-9.7	-8.2	-19.8		5	5	5	5	5	5	5	5	15	7.5
12	-14	-11.3	-25.4	-11.8	-11.2	-25.4	-9.7	-9.7	-25		5	5	5	5	5	5	5	0	0	2.5
13	-12.1	-8.5	-19.8	-10.5	-8.3	-18.4	-9.2	-6.1	-16.8		5	10	10	15	10	5	10	5	5	6.25
14	-12.9	-10.4	-23.9	-11	-9.8	-22.1	-10.8	-9.2	-22.9		5	10	5	5	6.25	5	10	5	5	6.25
15	-11.9	-10	-20.5	-10.5	-8.4	-19.5	-9.3	-7.9	-16.1		10	10	10	15	11.25	15	15	10	10	12.5
16	-12.5	-10.8	-26.1	-12.3	-10.3	-24.7	-12	-9.3	-23.7		10	10	5	15	10	10	10	10	15	11.25
17	-11.4	-9.1	-19.6	-8.1	-8	-17	-8.9	-6.3	-19.3		15	10	10	10	11.25	15	10	10	10	11.25
